# Supplementary material for: Discovery of N,4-Di(1H-pyrazol-4-yl)pyrimidin-2-amine-Derived CDK2 Inhibitors as Potential Anticancer Agents: Design, Synthesis, and Evaluation
Source: Molecules. 2023 Mar 25;28(7):2951. doi: 10.3390/molecules28072951 (PMC10096391; doi:10.3390/molecules28072951)
Supplement: Supplementary file 1 [file molecules-28-02951-s001.zip]

Archive with 1 entries (1 files):
- molecules-2289918-supplementary.pdf
